# Supplementary material for: Experimental food supplementation increases reproductive effort in the Variable Antshrike in subtropical Brazil
Source: PeerJ. 2018 Nov 6;6:e5898. doi: 10.7717/peerj.5898 (PMC6225833; doi:10.7717/peerj.5898)
Supplement: Supplemental Information 1 — Each line is the nesting history of one nest of each of birds. Codes indicate pair and fragment. [file peerj-06-5898-s001.csv]

Tratamento	Encontrado	Território	Fragmento (ha)	Frag log	Ano	Year	ovo1	prepostura	postura	ovo2	ovo3	preeclosão	eclosão	Filhote 1	Filhote 2	último com	primeiro sem	Sucesso	Filhote3	Tentativa	Dias estimados	Begin	DOY Begin	DOY LW	DOY Success	Renesting	End	Log Renesting
controle	15-12-2001	BA	24	3.17805383	2001	2001	2			1	2					21-12-2001	23-12-2001	0	0	1	7	15-12-2001	69	75	77		22-12-2001
controle	26-01-2002	BA	24	3.17805383	2002	2001	2			2	2					28-01-2002	30-01-2002	0	0	2	3	26-01-2002	111	113	115	35	29-01-2002	3.55534806
controle	22-11-2002	BA	24	3.17805383	2002	2002	2			2	2					28-11-2002	30-11-2002	0	0	1	7	22-11-2002	46	52	54		29-11-2002
controle	06-01-2003	BA	24	3.17805383	2003	2002	2			2	2					10-01-2003	12-01-2003	0	0	2	5	06-01-2003	91	95	97	38	11-01-2003	3.63758616
experimental	12-10-2002	GAM	24	3.17805383	2002	2002	2			2	2					18-10-2002	20-10-2002	0	0	1	7	12-10-2002	5	11	13		19-10-2002
experimental	19-11-2002	PB	24	3.17805383	2002	2002	2			2	2					25-11-2002	27-11-2002	0	0	1	7	19-11-2002	43	49	51		26-11-2002
experimental	19-12-2002	PB	24	3.17805383	2002	2002	2			2	2					27-12-2002	29-12-2002	0	0	2	9	19-12-2002	73	81	83	23	28-12-2002	3.13549422
experimental	19-10-2000	GAM	112	4.71849887	2000	2000	2			2	2					23-10-2000	25-10-2000	0	0	1	5	19-10-2000	13	17	19		24-10-2000
experimental	07-11-2000	GAM	112	4.71849887	2000	2000	2			2	2					09-11-2000	11-11-2000	0	0	2	3	07-11-2000	32	34	36	14	10-11-2000	2.63905733
experimental	23-11-2000	GAM	112	4.71849887	2000	2000	3			3	3					27-11-2000	29-11-2000	0	0	3	5	23-11-2000	48	52	54	13	28-11-2000	2.56494936
experimental	11-12-2000	GAM	112	4.71849887	2000	2000	2			2	2					13-12-2000	15-12-2000	0	0	4	3	11-12-2000	66	68	70	13	14-12-2000	2.56494936
experimental	29-12-2000	GAM	112	4.71849887	2000	2000	3			3	3					03-01-2001	05-01-2001	0	0	5	6	29-12-2000	84	88	90	15	04-01-2001	2.7080502
experimental	26-10-2001	GAM	112	4.71849887	2001	2001	0	26-10-2001	28-10-2001	1	2					05-11-2001	08-11-2001	0	0	1	10.5	27-10-2001	20	29	32		06-11-2001
experimental	09-11-2001	GAM	112	4.71849887	2001	2001	0	09-11-2001	12-11-2001	2	3					19-11-2001	22-11-2001	0	0	2	10	10-11-2001	34	43	46	2.5	20-11-2001	0.91629073
experimental	08-12-2001	GAM	112	4.71849887	2001	2001	2			2	2					12-12-2001	14-12-2001	0	0	3	5	08-12-2001	62	66	68	17.5	13-12-2001	2.86220088
experimental	27-12-2001	GAM	112	4.71849887	2001	2001	1	27-12-2001	29-12-2001	1	2					04-01-2002	06-01-2002	0	0	4	8	27-12-2001	81	89	91	14	05-01-2002	2.63905733
experimental	19-01-2002	GAM	112	4.71849887	2002	2001	2	19-01-2002	21-01-2002	3	3					25-01-2002	27-01-2002	0	0	5	6	19-01-2002	104	110	112	14	26-01-2002	2.63905733
experimental	30-10-2002	GAM	112	4.71849887	2002	2002	1	30-10-2002	01-11-2002	2	2					06-11-2002	08-11-2002	0	0	2	7	30-10-2002	23	30	32		07-11-2002
experimental	21-11-2002	GAM	112	4.71849887	2002	2002	3			3	3					29-11-2002	01-12-2002	0	0	3	9	21-11-2002	45	53	55	14	30-11-2002	2.63905733
experimental	12-12-2002	GAM	112	4.71849887	2002	2002	2			2	2					16-12-2002	18-12-2002	0	0	4	5	12-12-2002	66	70	72	12	17-12-2002	2.48490665
experimental	27-12-2002	GAM	112	4.71849887	2002	2002	3			3	3					03-01-2003	05-01-2003	0	0	5	8	27-12-2002	81	88	90	10	04-01-2003	2.30258509
controle	01-12-2000	GAZ	112	4.71849887	2000	2000	2			2	2					03-12-2000	05-12-2000	0	0	1	3	01-12-2000	56	58	60		04-12-2000
controle	07-01-2001	GAZ	112	4.71849887	2001	2000	2			2	2					11-01-2001	13-01-2001	0	0	2	5	07-01-2001	92	96	98	34	12-01-2001	3.52636052
controle	09-11-2001	GAZ	112	4.71849887	2001	2001	2			2	2					12-11-2001	14-11-2001	0	0	1	4	09-11-2001	33	36	38		13-11-2001
controle	16-12-2001	GAZ	112	4.71849887	2001	2001	2			2	2					18-12-2001	20-12-2001	0	0	2	3	16-12-2001	70	72	74	33	19-12-2001	3.49650756
controle	25-01-2002	GAZ	112	4.71849887	2002	2001	2			2	2					29-01-2002	31-01-2002	0	0	3	5	25-01-2002	110	114	116	37	30-01-2002	3.61091791
controle	12-10-2002	GAZ	112	4.71849887	2002	2002	2			2	2					14-10-2002	16-10-2002	0	0	1	3	12-10-2002	5	7	9		15-10-2002
controle	19-11-2002	GAZ	112	4.71849887	2002	2002	2			2	2					23-11-2002	25-11-2002	0	0	2	5	19-11-2002	43	47	49	35	24-11-2002	3.55534806
controle	27-12-2002	GAZ	112	4.71849887	2002	2002	2			2	2					03-01-2003	05-01-2003	0	0	3	8	27-12-2002	81	88	90	33	04-01-2003	3.49650756
controle	03-11-2000	GB	112	4.71849887	2000	2000	2			2	2					07-11-2000	09-11-2000	0	0	1	5	03-11-2000	28	32	34		08-11-2000
controle	11-12-2000	GB	112	4.71849887	2000	2000	2			2	2					19-12-2000	21-12-2000	0	0	2	9	11-12-2000	66	74	76	33	20-12-2000	3.49650756
controle	10-11-2001	GB	112	4.71849887	2001	2001	2			2	2					13-11-2001	15-11-2001	0	0	1	4	10-11-2001	34	37	39		14-11-2001
controle	17-12-2001	GB	112	4.71849887	2001	2001	2			2	2					21-12-2001	23-12-2001	0	0	2	5	17-12-2001	71	75	77	33	22-12-2001	3.49650756
controle	25-01-2002	GB	112	4.71849887	2002	2001	2			2	2					27-01-2002	29-01-2002	0	0	3	3	25-01-2002	110	112	114	34	28-01-2002	3.52636052
controle	14-10-2002	GB	112	4.71849887	2002	2002	2			2	2					16-10-2002	18-10-2002	0	0	1	3	14-10-2002	7	9	11		17-10-2002
controle	29-11-2002	GB	112	4.71849887	2002	2002	2			2	2					05-12-2002	07-12-2002	0	0	2	7	29-11-2002	53	59	61	43	06-12-2002	3.76120012
controle	09-01-2003	GB	112	4.71849887	2003	2002	2			2	2					11-01-2003	13-01-2003	0	0	3	3	09-01-2003	94	96	98	34	12-01-2003	3.52636052
controle	02-12-2000	GL	112	4.71849887	2000	2000	2			2	2					08-12-2000	10-12-2000	0	0	1	7	02-12-2000	57	63	65		09-12-2000
controle	16-01-2002	GL	112	4.71849887	2002	2001	2			2	2					22-01-2002	24-01-2002	0	0	1	7	16-01-2002	101	107	109		23-01-2002
controle	16-10-2002	GL	112	4.71849887	2002	2002	2			2	2					18-10-2002	20-10-2002	0	0	1	3	16-10-2002	9	11	13		19-10-2002
controle	24-11-2002	GL	112	4.71849887	2002	2002	2			2	2					28-11-2002	30-11-2002	0	0	2	5	24-11-2002	48	52	54	36	29-11-2002	3.58351894
controle	31-12-2002	GL	112	4.71849887	2002	2002	2			2	2					03-01-2003	05-01-2003	0	0	3	4	31-12-2002	85	88	90	32	04-01-2003	3.4657359
experimental	03-11-2001	GP	112	4.71849887	2001	2001	0	03-11-2001	05-11-2001	1	2					10-11-2001	12-11-2001	0	0	1	7	04-11-2001	28	34	36		11-11-2001
experimental	20-11-2001	GP	112	4.71849887	2001	2001	3			3	3					27-11-2001	29-11-2001	0	0	2	8	20-11-2001	44	51	53	9	28-11-2001	2.19722458
experimental	11-12-2001	GP	112	4.71849887	2001	2001	1	11-12-2001	12-12-2001	2	2	22-12-2001	26-12-2001	2	2	03-01-2002	05-01-2002	1	2	3	23.5	11-12-2001	65	88	88	13	04-01-2002	2.56494936
experimental	19-01-2002	GP	112	4.71849887	2002	2001	3			3	3					23-01-2002	25-01-2002	0	0	4	5	19-01-2002	104	108	110	15	24-01-2002	2.7080502
experimental	17-10-2002	GP	112	4.71849887	2002	2002	2			2	2					21-10-2002	23-10-2002	0	0	1	5	17-10-2002	10	14	16		22-10-2002
experimental	05-11-2002	GP	112	4.71849887	2002	2002	3			3	3					11-11-2002	13-11-2002	0	0	2	7	05-11-2002	29	35	37	14	12-11-2002	2.63905733
experimental	27-11-2002	GP	112	4.71849887	2002	2002	2			2	2					29-11-2002	01-12-2002	0	0	3	3	27-11-2002	51	53	55	15	30-11-2002	2.7080502
experimental	11-12-2002	GP	112	4.71849887	2002	2002	2			2	2	26-12-2002	28-12-2002	2	2	04-01-2003	06-01-2003	1	2	4	25	11-12-2002	65	89	89	11	05-01-2003	2.39789527
experimental	12-10-2000	GUN	112	4.71849887	2000	2000	3			3	3					23-10-2000	25-10-2000	0	0	1	12	12-10-2000	6	17	19		24-10-2000
experimental	08-11-2001	GUN	112	4.71849887	2001	2001	2			2	2					10-11-2001	12-11-2001	0	0	1	3	08-11-2001	32	34	36		11-11-2001
experimental	25-11-2001	GUN	112	4.71849887	2001	2001	3			3	3					25-11-2001	27-11-2001	0	0	2	1	25-11-2001	49	49	51	14	26-11-2001	2.63905733
experimental	09-12-2001	GUN	112	4.71849887	2001	2001	2			2	2					18-12-2001	20-12-2001	0	0	3	10	09-12-2001	63	72	74	13	19-12-2001	2.56494936
experimental	03-01-2002	GUN	112	4.71849887	2002	2001	2			2	2					11-01-2002	13-01-2002	0	0	4	9	03-01-2002	88	96	98	15	12-01-2002	2.7080502
experimental	13-10-2002	GUN	112	4.71849887	2002	2002	2			2	2					19-10-2002	21-10-2002	0	0	1	7	13-10-2002	6	12	14		20-10-2002
experimental	03-11-2002	GUN	112	4.71849887	2002	2002	2			2	2					11-11-2002	13-11-2002	0	0	2	9	03-11-2002	27	35	37	14	12-11-2002	2.63905733
experimental	25-11-2002	GUN	112	4.71849887	2002	2002	3			3	3					01-12-2002	03-12-2002	0	0	3	7	25-11-2002	49	55	57	13	02-12-2002	2.56494936
experimental	15-12-2002	GUN	112	4.71849887	2002	2002	2			2	2	26-12-2002	28-12-2002	1	2	06-01-2003	08-01-2003	1	2	4	23	15-12-2002	69	91	91	13	07-01-2003	2.56494936
experimental	05-11-2001	GUNA	112	4.71849887	2001	2001	0	05-11-2001	07-11-2001	1	2					13-11-2001	15-11-2001	0	0	1	8	06-11-2001	30	37	39		14-11-2001
experimental	25-11-2001	GUNA	112	4.71849887	2001	2001	2			2	2					27-11-2001	29-11-2001	0	0	2	3	25-11-2001	49	51	53	11	28-11-2001	2.39789527
experimental	13-12-2001	GUNA	112	4.71849887	2001	2001	2	13-12-2001	15-12-2001	2	3					17-12-2001	19-12-2001	0	0	3	4	13-12-2001	67	71	73	15	18-12-2001	2.7080502
experimental	05-01-2002	GUNA	112	4.71849887	2002	2001	2	05-01-2002	07-01-2002	2	3	10-01-2002	12-01-2002	2	3	22-01-2002	24-01-2002	0	0	4	17	05-01-2002	90	107	109	18	23-01-2002	2.89037176
experimental	14-10-2002	GUNA	112	4.71849887	2002	2002	2			2	2					20-10-2002	22-10-2002	0	0	1	7	14-10-2002	7	13	15		21-10-2002
experimental	04-11-2002	GUNA	112	4.71849887	2002	2002	3			3	3					08-11-2002	10-11-2002	0	0	2	5	04-11-2002	28	32	34	14	09-11-2002	2.63905733
experimental	22-11-2002	GUNA	112	4.71849887	2002	2002	1	22-11-2002	24-11-2002	2	2					24-11-2002	26-11-2002	0	0	3	2	22-11-2002	46	48	50	13	25-11-2002	2.56494936
experimental	08-12-2002	GUNA	112	4.71849887	2002	2002	1	08-12-2002	10-12-2002	2	2					12-12-2002	14-12-2002	0	0	4	4	08-12-2002	62	66	68	13	13-12-2002	2.56494936
experimental	28-12-2002	GUNA	112	4.71849887	2002	2002	2	28-12-2002	30-12-2002	3	3					28-12-2002	03-01-2003	0	0	5	2	28-12-2002	82	82	88	15	31-12-2002	2.7080502
controle	29-10-2001	GV	112	4.71849887	2001	2001	2			2	2					03-11-2001	05-11-2001	0	0	1	6	29-10-2001	22	27	29		04-11-2001
controle	29-11-2001	GV	112	4.71849887	2001	2001	1	29-11-2001	01-12-2001	2	2					05-12-2001	07-12-2001	0	0	2	6	29-11-2001	53	59	61	25	06-12-2001	3.21887582
controle	14-01-2002	GV	112	4.71849887	2002	2001	2			2	2	20-01-2002	22-01-2002	1	2	02-02-2002	04-02-2002	1	2	3	20	14-01-2002	99	118	118	39	03-02-2002	3.66356165
controle	13-10-2002	GV	112	4.71849887	2002	2002	1	13-10-2002	15-10-2002	2	2					17-10-2002	19-10-2002	0	0	1	4	13-10-2002	6	10	12		18-10-2002
controle	01-12-2002	GV	112	4.71849887	2002	2002	1	01-12-2002	03-12-2002	2	2					03-12-2002	05-12-2002	0	0	2	2	01-12-2002	55	57	59	44	04-12-2002	3.78418963
controle	07-01-2003	GV	112	4.71849887	2003	2002	1	07-01-2003	09-01-2003	2	2	19-01-2003	21-01-2003	2	2	30-01-2003	01-02-2003	1	2	3	23	07-01-2003	92	115	115	34	31-01-2003	3.52636052
experimental	05-11-2001	FAS	214	5.36597602	2001	2001	3			3	3	15-11-2001	17-11-2001	1	2	25-11-2001	27-11-2001	1	2	1	21	05-11-2001	29	49	49		26-11-2001
experimental	21-12-2001	FAS	214	5.36597602	2001	2001	3			3	3					27-12-2001	29-12-2001	0	0	2	7	21-12-2001	75	81	83	25	28-12-2001	3.21887582
experimental	10-10-2002	FAS	214	5.36597602	2002	2002	2			2	2	18-10-2002	20-10-2002	2	2	30-10-2002	01-11-2002	1	2	1	21	10-10-2002	3	23	23		31-10-2002
experimental	29-11-2002	FAS	214	5.36597602	2002	2002	3			3	3	11-12-2002	13-12-2002	2	3	22-12-2002	24-12-2002	1	3	2	24	29-11-2002	53	76	76	29	23-12-2002	3.36729583
experimental	02-11-2001	FG	214	5.36597602	2001	2001	2			2	2					08-11-2001	10-11-2001	0	0	1	7	02-11-2001	26	32	34		09-11-2001
experimental	23-11-2001	FG	214	5.36597602	2001	2001	3			3	3	01-12-2001	05-12-2001	2	1	12-12-2001	14-12-2001	1	3	2	20	23-11-2001	47	66	66	14	13-12-2001	2.63905733
experimental	15-01-2002	FG	214	5.36597602	2002	2001	3			3	3					22-01-2002	24-01-2002	0	0	3	8	15-01-2002	100	107	109	33	23-01-2002	3.49650756
experimental	09-10-2002	FG	214	5.36597602	2002	2002	1	09-10-2002	11-10-2002	2	2	21-10-2002	23-10-2002	2	2	31-10-2002	02-11-2002	1	2	1	22	09-10-2002	2	24	24		01-11-2002
experimental	16-12-2002	FG	214	5.36597602	2002	2002	2			2	2	26-12-2002	28-12-2002	2	2	06-01-2003	08-01-2003	1	2	2	22	16-12-2002	70	91	91	45	07-01-2003	3.80666249
experimental	09-10-2002	FLL	214	5.36597602	2002	2002	1	09-10-2002	11-10-2002	2	2					17-10-2002	19-10-2002	0	0	1	8	09-10-2002	2	10	12		18-10-2002
experimental	02-11-2002	FLL	214	5.36597602	2002	2002	3			3	3	10-11-2002	12-11-2002	1	3	22-11-2002	24-11-2002	1	3	2	21	02-11-2002	26	46	46	15	23-11-2002	2.7080502
experimental	19-12-2002	FLL	214	5.36597602	2002	2002	2			2	2					27-12-2002	29-12-2002	0	0	3	9	19-12-2002	73	81	83	26	28-12-2002	3.25809654
controle	16-10-2002	FPP	214	5.36597602	2002	2002	2			2	2	22-10-2002	24-10-2002	2	2	06-11-2002	08-11-2002	1	2	1	22	16-10-2002	9	30	30		07-11-2002
controle	30-12-2002	FPP	214	5.36597602	2002	2002	2			2	2					05-01-2003	07-01-2003	0	0	2	7	30-12-2002	84	90	92	53	06-01-2003	3.97029191
controle	07-11-2001	FUNA	214	5.36597602	2001	2001	2			2	2					15-11-2001	17-11-2001	0	0	1	9	07-11-2001	31	39	41		16-11-2001
controle	18-12-2001	FUNA	214	5.36597602	2001	2001	2			2	2	26-12-2001	28-12-2001	1	2	09-01-2002	11-01-2002	1	2	2	23	18-12-2001	72	94	94	32	10-01-2002	3.4657359
controle	11-10-2002	FUNA	214	5.36597602	2002	2002	2			2	2					19-10-2002	21-10-2002	0	0	1	9	11-10-2002	4	12	14		20-10-2002
controle	12-11-2002	FUNA	214	5.36597602	2002	2002	2			2	2	22-11-2002	24-11-2002	1	2	03-12-2002	05-12-2002	1	2	2	22	12-11-2002	36	57	57	23	04-12-2002	3.13549422
experimental	09-11-2001	FUNB	214	5.36597602	2001	2001	2			2	2	19-11-2001	21-11-2001	2	2	29-11-2001	01-12-2001	1	2	1	21	09-11-2001	33	53	53		30-11-2001
experimental	09-10-2002	FUNB	214	5.36597602	2002	2002	2			2	2	17-10-2002	19-10-2002	1	2	28-10-2002	30-10-2002	1	2	1	20	09-10-2002	2	21	21		29-10-2002
experimental	30-11-2002	FUNB	214	5.36597602	2002	2002	3			3	3	10-12-2002	12-12-2002	1	3	21-12-2002	23-12-2002	1	3	2	22	30-11-2002	54	75	75	32	22-12-2002	3.4657359
experimental	12-12-2001	FUNC	214	5.36597602	2001	2001	2			2	2					18-12-2001	20-12-2001	0	0	1	7	12-12-2001	66	72	74		19-12-2001
experimental	07-01-2002	FUNC	214	5.36597602	2002	2001	2	07-01-2002	09-01-2002	3	3	16-01-2002	18-01-2002	2	3	27-01-2002	29-01-2002	1	3	2	20	07-01-2002	92	112	112	19	28-01-2002	2.94443898
experimental	10-10-2002	FUNC	214	5.36597602	2002	2002	2			2	2	18-10-2002	20-10-2002	2	2	29-10-2002	31-10-2002	1	2	1	20	10-10-2002	3	22	22		30-10-2002
experimental	02-12-2002	FUNC	214	5.36597602	2002	2002	3			3	3	12-12-2002	14-12-2002	2	3	24-12-2002	26-12-2002	1	3	2	23	02-12-2002	56	78	78	33	25-12-2002	3.49650756
controle	30-10-2001	FUND	214	5.36597602	2001	2001	2			2	2					05-11-2001	07-11-2001	0	0	1	7	30-10-2001	23	29	31		06-11-2001
controle	07-12-2001	FUND	214	5.36597602	2001	2001	1	07-12-2001	09-12-2001	2	2					09-12-2001	11-12-2001	0	0	2	2	07-12-2001	61	63	65	31	10-12-2001	3.4339872
controle	15-10-2002	FUND	214	5.36597602	2002	2002	2			2	2	23-10-2002	25-10-2002	1	2	05-11-2002	07-11-2002	1	2	1	22	15-10-2002	8	29	29		06-11-2002
controle	30-12-2002	FUND	214	5.36597602	2002	2002	2			2	2					03-01-2003	05-01-2003	0	0	2	5	30-12-2002	84	88	90	54	04-01-2003	3.98898405
